# Supplementary material for: Influence of Plant Developmental Phase and Irrigation Level on Cultivable Microbiome of Maize Root
Source: Biology (Basel). 2025 Nov 28;14(12):1694. doi: 10.3390/biology14121694 (PMC12730274; doi:10.3390/biology14121694)
Supplement: Supplementary file 1 [file biology-14-01694-s001.zip]

Archive with 1 entries (1 files):
- biology-3974875-supplementary.pdf
